# Supplementary material for: Indiscriminate ssDNA cleavage activity of CRISPR-Cas12a induces no detectable off-target effects in mouse embryos
Source: Protein Cell. 2021 Apr 1;12(9):741–5. doi: 10.1007/s13238-021-00824-z (PMC8403096; doi:10.1007/s13238-021-00824-z)
Supplement: Supplementary file 2 — (XLSX 11 kb) [file 13238_2021_824_MOESM2_ESM.xlsx]

## Sheet: Sheet1
Table S7. The distribution of SNVs in transcribed and un-transcribed regions
	Total_SNV	Transcribed	Untranscribed	Transcribed/Total_SNV	Untranscribed/Total_SNV
GFP	8	7	1	0.875	0.125
GFP	11	4	7	0.364	0.636
GFP	6	2	4	0.333	0.667
GFP	30	14	16	0.467	0.533
Group Total	55	27	28	0.491	0.509
Lb-Dmd-1	19	9	10	0.474	0.526
Lb-Dmd-2	13	9	4	0.692	0.308
Lb-Dmd-3	39	22	17	0.564	0.436
Lb-P53-1	19	10	9	0.474	0.526
Lb-P53-2	11	7	4	0.636	0.364
Lb-P53-3	11	7	4	0.636	0.364
Group Total	112	64	48	0.571	0.429
AS-Dmd-1	22	11	11	0.5	0.5
AS-Dmd-2	31	13	18	0.419	0.581
AS-Dmd-3	25	17	8	0.68	0.32
As-P53-1	12	7	5	0.583	0.417
As-P53-2	6	4	2	0.667	0.333
As-P53-3	11	5	6	0.455	0.545
Group Total	107	57	50	0.533	0.467
