# Supplementary material for: Indiscriminate ssDNA cleavage activity of CRISPR-Cas12a induces no detectable off-target effects in mouse embryos
Source: Protein Cell. 2021 Apr 1;12(9):741–5. doi: 10.1007/s13238-021-00824-z (PMC8403096; doi:10.1007/s13238-021-00824-z)
Supplement: Supplementary file 3 — (XLSX 11 kb) [file 13238_2021_824_MOESM3_ESM.xlsx]

## Sheet: Sheet1
Table S2. Coverage of Whole genome sequencing in each group
Sample	Group	Mapped bases (Gbp)	Coverage
GFP-#1	un-injected	92	33.03
	injected	91.04	32.68
GFP-#2	un-injected	88.9	31.91
	injected	105.33	37.81
GFP-#3	un-injected	109.2	39.2
	injected	73.74	26.47
GFP-#4	un-injected	109.2	39.2
	injected	73.74	26.47
BE3-#1	un-injected	87.81	31.52
	injected	93.72	33.65
BE3-#2	un-injected	90.74	32.57
	injected	110.69	39.73
ABEmax-#1	un-injected	66.66	23.93
	injected	109.63	39.36
ABEmax-#2	un-injected	89.15	32
	injected	78.37	28.13
ABEmax-#3	un-injected	77.2	27.72
	injected	84.95	30.5
LbCas12a-Dmd-#1	un-injected	96.8	34.75
	injected	98.32	35.3
LbCas12a-Dmd-#2	un-injected	78.73	28.26
	injected	79.08	28.4
LbCas12a-Dmd-#3	un-injected	65.28	23.43
	injected	73	26.2
AsCas12a-Dmd-#1	un-injected	81.79	29.36
	injected	91.24	32.76
AsCas12a-Dmd-#2	un-injected	78.53	28.19
	injected	104.77	37.61
AsCas12a-Dmd-#3	un-injected	91.24	32.76
	injected	79.7	28.61
LbCas12a-P53-#1	un-injected	90.97	32.65
	injected	88.96	31.93
LbCas12a-P53-#2	un-injected	74.3	26.67
	injected	96.71	34.71
LbCas12a-P53-#3	un-injected	82.45	29.59
	injected	93.01	33.38
AsCas12a-P53-#1	un-injected	85.36	30.64
	injected	94.43	33.89
AsCas12a-P53-#2	un-injected	82.2	29.5
	injected	91.97	33.01
AsCas12a-P53-#3	un-injected	88.12	31.63
	injected	93.83	33.68
