# Supplementary material for: Indiscriminate ssDNA cleavage activity of CRISPR-Cas12a induces no detectable off-target effects in mouse embryos
Source: Protein Cell. 2021 Apr 1;12(9):741–5. doi: 10.1007/s13238-021-00824-z (PMC8403096; doi:10.1007/s13238-021-00824-z)
Supplement: Supplementary file 4 — (XLSX 30 kb) [file 13238_2021_824_MOESM4_ESM.xlsx]

## Sheet: Sheet1
Table S4. SNVs detected in GFP-, ABEmax-,LbCas12a and AsCas12a-treated samples
# SNVs with allele frequencies less than 10% removed from the following analysis.
				Injected embryo		Un-injected embryo
Chromosome	Mutation	Type	Gene_name	Mutant allele count (Injected)	Normal allele count (Injected)	Mutant allele count (Uninjected)	Normal allele count (Uninjected)	Allele frequency
GFP-#1
chr10	c.69820367A>G	Intronic	Ank3	4	34	1	47	0.105
chr10	c.113817136G>C	Integenic	-	16	17	0	40	0.485
chr13	c.70741315T>C	Intronic	Adamts16	12	39	0	52	0.235
chr15	c.60952769A>G	Intronic	4930402D18Rik	7	26	0	35	0.212
chr4	c.149065969A>T	Intronic	Pex14	34	62	1	49	0.354
chr6	c.114708560C>T	Intronic	Atg7	18	36	0	58	0.333
chr7	c.27246756A>G	Intronic	Coq8b	15	43	0	42	0.259
chr8	c.20272175C>G	UTL	6820431F20Rik	6	13	0	34	0.316
GFP-#2
chr13	c.86445418A>C	Integenic	-	7	9	0	13	0.438
chr15	c.13608480G>A	Integenic	-	17	13	0	20	0.567
chr16	c.60648617T>C	Integenic	-	5	8	0	19	0.385
chr17	c.8396936A>G	Intronic	T2	27	32	0	42	0.458
chr18	c.68649634G>A	Integenic	-	5	11	0	25	0.312
chr4	c.151581865G>T	Intronic	Camta1	23	27	0	35	0.46
chr6	c.52795367T>C	Intronic	Jazf1	28	32	0	58	0.467
chr6	c.102743650T>A	Integenic	-	11	8	0	24	0.579
chr7	c.105372062C>T	UTL	Fam160a2	9	17	0	29	0.346
chrX	c.153015230A>G	Integenic	-	4	8	0	11	0.333
chrGL456221.1	c.141704T>A	Integenic	-	4	7	0	12	0.364
GFP-#3
chr1	c.128460516T>C	Integenic	-	5	26	0	32	0.161
chr1	c.185282038A>C	Intronic	Rab3gap2	15	18	0	31	0.455
chr2	c.7906216C>T	Integenic	-	3	6	0	22	0.333
chr3	c.8667908C>T	Integenic	-	49	47	0	58	0.51
chr5	c.33464143G>T	Integenic	-	26	42	0	54	0.382
chr7	c.109672515G>A	Intronic	St5	14	44	0	55	0.241
GFP-#4
chr1	c.85627381G>A	Intronic	Sp140	7	16	0	12	0.304
chr1	c.143266705T>A	Integenic	-	12	13	0	31	0.48
chr10	c.98578316A>C	Integenic	-	5	30	0	22	0.143
chr11	c.16115171C>A	Integenic	-	14	14	0	28	0.5
chr11	c.16367305C>A	Intronic	Vstm2a	4	26	0	31	0.133
chr14	c.82088527G>A	Integenic	-	6	13	0	24	0.316
chr15	c.16071148T>G	Integenic	-	12	17	0	18	0.414
chr15	c.34667784T>C	Intronic	Nipal2	5	33	0	18	0.132
chr15	c.36921104T>C	Intronic	Gm41300	20	16	0	22	0.556
chr17	c.52916740G>T	Intronic	Kcnh8	12	17	0	17	0.414
chr17	c.78068842T>C	Integenic	-	4	17	0	24	0.19
chr18	c.88885441A>T	Intronic	Socs6	19	12	0	22	0.613
chr18	c.88885445T>G	Intronic	Socs6	18	12	0	22	0.6
chr19	c.14476605T>G	Intronic	Tle4	9	7	0	12	0.562
chr2	c.52595539A>C	Intronic	Cacnb4	10	21	0	28	0.323
chr3	c.18996711C>T	Integenic	-	17	18	0	22	0.486
chr5	c.101135733G>A	Integenic	-	14	16	0	25	0.467
chr6	c.21470821G>C	Intronic	Kcnd2	15	22	0	28	0.405
chr6	c.90579741C>A	Intronic	Aldh1l1	4	22	0	29	0.154
chr6	c.144791924G>A	Integenic	-	10	8	0	23	0.556
chr7	c.95925100C>G	Integenic	-	13	18	0	22	0.419
chr7	c.136710543G>A	UTL	Gm6249	17	10	0	34	0.63
chr8	c.20154163T>A	Integenic	-	5	20	0	18	0.2
chr8	c.23816445G>A	Intronic	Zmat4	13	9	0	22	0.591
chr8	c.55346540T>G	Integenic	-	5	30	0	30	0.143
chr9	c.51832988C>G	UTL	Arhgap20	5	36	0	17	0.122
chrY	c.21770467G>A	Integenic	-	6	10	0	13	0.375
chrGL456211.1	c.85653C>A	Integenic	-	7	18	0	15	0.28
chrGL456210.1	c.118462C>T	Integenic	-	5	25	0	14	0.167
chrGL456210.1	c.169582T>C	Integenic	-	5	13	0	17	0.278
ABEmax-#1
chr10	c.72583766A>T	Integenic	-	8	18	0	24	0.308
chr11	c.83254575G>A	UTL	Gm11427	4	27	0	25	0.129
chr11	c.91646244A>C	Integenic	-	8	16	0	27	0.333
chr11	c.94293001C>T	UTL	Luc7l3	6	27	0	25	0.182
chr12	c.74281163G>A	Integenic	-	8	10	0	28	0.444
chr13	c.23042381T>C	Integenic	-	4	32	0	27	0.111
chr13	c.92427342G>A	Intronic	Ankrd34b	13	14	0	31	0.481
chr14	c.124479180T>C	Intronic	Fgf14	6	20	0	19	0.231
chr15	c.32063453C>T	Integenic	-	7	11	0	17	0.389
chr16	c.8712152G>C	UTL	Usp7	6	25	0	29	0.194
chr16	c.55227542C>T	Intronic	Zpld1	11	14	0	30	0.44
chr17	c.6671443G>T	Intronic	Sytl3	5	8	0	18	0.385
chr17	c.21131287G>C	Integenic	-	5	8	0	12	0.385
chr17	c.89120285T>G	Intronic	Fshr	7	20	0	22	0.259
chr18	c.71787801A>C	Intronic	Dcc	5	16	0	29	0.238
chr2	c.57108673C>A	UTL	Nr4a2	8	26	0	33	0.235
chr3	c.26644785A>G	Intronic	Spata16	14	18	0	27	0.438
chr4	c.35259189G>T	Intronic	Gm12367	5	18	0	37	0.217
chr6	c.18096153T>C	Intronic	Asz1	4	12	0	28	0.25
chr6	c.114565741G>A	Integenic	-	6	15	0	22	0.286
chr7	c.87493148T>C	UTL	Tyr	13	10	0	23	0.565
chr9	c.13836629A>T	Intronic	Fam76b	6	23	0	30	0.207
chr9	c.88882965T>A	Intronic	Gm26611	3	8	0	14	0.273
chrGL456211.1	c.85215C>T	Integenic	-	4	9	0	10	0.308
ABEmax-#2
chr1	c.18360074G>A	Integenic	-	10	24	0	37	0.294
chr1	c.150701499A>G	Intronic	Gm20631	5	35	0	34	0.125
chr10	c.49719443C>T	Intronic	Grik2	11	18	0	31	0.379
chr10	c.95959740C>G	Intronic	Eea1	12	21	0	33	0.364
chr11	c.117995256A>C	Intronic	Pgs1	8	21	0	32	0.276
chr14	c.77275685T>C	Intronic	Enox1	17	7	0	38	0.708
chr14	c.107902976T>A	Integenic	-	13	8	0	33	0.619
chr16	c.45540800A>G	Intronic	Slc9c1	9	20	0	49	0.31
chr17	c.92166280A>G	Integenic	-	14	12	0	39	0.538
chr2	c.158602938C>G	UTL	Gm14204	11	8	0	31	0.579
chr3	c.154920920T>G	Intronic	Tnni3k	6	12	0	26	0.333
chr5	c.46670427A>G	Integenic	-	15	16	0	36	0.484
chr5	c.53923016C>G	Integenic	-	14	15	0	24	0.483
chr8	c.97134772G>A	Integenic	-	8	10	0	28	0.444
chr9	c.55175323A>G	Intronic	Ube2q2	10	11	0	26	0.476
chrGL456210.1	c.39326C>T	Integenic	-	4	18	0	21	0.182
ABEmax-#3
chr14	c.29013452T>C	Intronic	Cacna2d3	11	36	0	18	0.245
chr15	c.28721591G>T	Integenic	-	10	21	0	20	0.328
chr15	c.86535726C>T	Integenic	-	11	27	0	32	0.3
chr16	c.74296347T>C	Intronic	Robo2	10	14	0	28	0.426
chr17	c.92310428G>A	Integenic	-	23	9	0	17	0.706
chr18	c.45459711T>A	Intronic	Kcnn2	11	30	0	19	0.279
chr18	c.55822438T>G	Integenic	-	5	28	0	17	0.171
chr18	c.69744288T>C	Integenic	-	8	20	0	13	0.292
chr18	c.69813252G>A	Integenic	-	17	23	0	20	0.429
chr3	c.40123686C>A	Integenic	-	7	19	0	23	0.285
chr3	c.154696906A>G	Intronic	Erich3	9	36	0	17	0.213
chr6	c.100787422G>A	Intronic	Gxylt2	12	28	0	31	0.31
chr8	c.20288870T>G	Intronic	6820431F20Rik	7	49	0	32	0.138
chrX	c.38320782A>G	Intronic	Atp1b4	8	30	0	18	0.225
LbCas12a-#1-Dmd
chr1	c.139153932G>T	Intronic	Dennd1b	10	17	0	22	0.37
chr1	c.154647616A>G	Intronic	Cacna1e	16	20	0	31	0.444
chr1	c.188115240T>A	Intronic	Esrrg	11	13	0	26	0.458
chr1	c.190763753G>C	Intronic	Rps6kc1	20	14	0	37	0.588
chr10	c.3137970C>T	Integenic	-	9	20	0	28	0.31
chr10	c.32235418C>T	Intronic	Nkain2	7	15	0	27	0.318
chr10	c.109768242A>C	Intronic	Nav3	17	16	0	27	0.515
chr11	c.5037630A>G	UTL	Ap1b1	19	23	0	32	0.452
chr12	c.52779334A>G	Intronic	Akap6	22	20	0	30	0.524
chr13	c.7640424G>T	Integenic	-	7	15	0	14	0.318
chr13	c.8561915G>A	Intronic	Adarb2	11	13	0	28	0.458
chr13	c.33482617G>A	Integenic	-	13	11	0	29	0.542
chr13	c.35498173T>G	Integenic	-	12	11	0	26	0.522
chr13	c.50334406C>A	Integenic	-	11	18	0	23	0.379
chr14	c.76376314T>G	Integenic	-	10	15	0	34	0.4
chr14	c.95699388C>T	Integenic	-	9	8	0	16	0.529
chr15	c.68975890C>A	Intronic	Khdrbs3	13	11	1	33	0.542
chr16	c.85862858A>C	UTL	Adamts5	14	17	0	36	0.452
chr17	c.46817907G>A	Intronic	Gm26904	6	15	0	23	0.286
chr17	c.75564468T>C	Integenic	-	21	6	0	30	0.778
chr17	c.80224602T>G	UTL	Gemin6	10	22	0	31	0.312
chr18	c.23639706A>G	Intronic	Dtna	17	11	0	29	0.607
chr19	c.17001370T>A	Intronic	Prune2	17	13	0	27	0.567
chr19	c.19498989G>T	Integenic	-	8	21	0	24	0.276
chr2	c.169855432G>T	Intronic	Gm26883	15	17	0	36	0.469
chr3	c.6553645G>A	Integenic	-	8	10	0	25	0.444
chr3	c.21300268A>C	Integenic	-	14	14	0	24	0.5
chr3	c.30532890A>G	Intronic	Mecom	22	19	0	23	0.537
chr3	c.118856426T>A	Intronic	Dpyd	8	14	0	34	0.364
chr4	c.11312411C>T	Intronic	Dpy19l4	14	15	0	26	0.483
chr4	c.12224816T>A	Integenic	-	10	14	0	31	0.417
chr6	c.69135230T>C	Integenic	-	21	9	0	25	0.7
chr6	c.78383482T>G	Intronic	Reg3a	14	11	0	28	0.56
chr6	c.96048371G>C	Integenic	-	13	8	0	20	0.619
chr8	c.98863289C>T	Integenic	-	4	23	0	17	0.148
chrX	c.9945227C>G	Intronic	Sytl5	20	18	0	29	0.526
chrX	c.94272113T>C	Intronic	Klhl15	8	6	0	21	0.571
chrGL456211.1	c.84527G>A	Integenic	-	5	36	0	27	0.122
chrGL456212.1	c.95369C>T	Integenic	-	12	16	0	12	0.429
LbCas12a-#2-Dmd
chr1	c.128243454A>G	Integenic	-	10	18	0	38	0.357
chr10	c.31551659A>C	Intronic	Rnf217	6	18	0	28	0.25
chr10	c.90338861C>G	Intronic	Anks1b	14	14	0	23	0.5
chr11	c.42306733G>A	UTL	Gabra6	8	21	0	26	0.276
chr12	c.68847116C>A	Integenic	-	6	12	0	27	0.333
chr12	c.110145792C>G	Integenic	-	7	17	0	33	0.292
chr13	c.20328225G>C	Intronic	Elmo1	15	20	0	22	0.429
chr13	c.31363843A>G	Intronic	G630018N14Rik	5	20	0	32	0.2
chr17	c.49562606C>T	Intronic	Daam2	17	18	0	39	0.486
chr2	c.82065783C>A	Intronic	Zfp804a	18	10	0	31	0.643
chr2	c.99061432A>C	Integenic	-	7	12	0	29	0.368
chr2	c.122199776G>A	Intronic	Terb2	4	41	0	29	0.089
chr2	c.126955123A>C	Integenic	-	7	17	0	32	0.292
chr2	c.142150048T>C	Intronic	Macrod2	18	12	0	38	0.6
chr3	c.109701374A>G	Integenic	-	9	26	0	27	0.257
chr4	c.13158643A>C	Integenic	-	6	17	0	30	0.261
chr8	c.49063773G>T	Integenic	-	7	13	1	17	0.35
chrGL456212.1	c.80298A>T	Integenic	-	3	11	0	22	0.214
chrGL456212.1	c.121208C>T	Integenic	-	4	18	0	22	0.182
LbCas12a-#3-Dmd
chr1	c.85085231T>A	Intronic	C130026I21Rik	9	45	1	53	0.167
chr10	c.75658520C>T	Intronic	Cabin1	16	11	0	18	0.593
chr17	c.64640193A>G	Intronic	Man2a1	4	22	1	23	0.154
chr18	c.4198327C>G	UTL	Gm10557	6	20	0	12	0.231
chr18	c.64984155G>A	Intronic	Nedd4l	14	20	0	21	0.412
chr2	c.90801790C>A	UTL	Agbl2	5	25	0	26	0.167
chr3	c.26454064A>G	Integenic	-	6	16	0	21	0.273
chr5	c.13419752C>T	Intronic	Sema3a	9	13	0	18	0.409
chr6	c.36279775C>A	Intronic	9330158H04Rik	7	10	0	19	0.412
chr6	c.84292786A>G	Integenic	-	11	14	0	25	0.44
chrX	c.92586337A>T	Intronic	Mageb18	3	10	0	19	0.231
chrGL456211.1	c.159081C>T	Integenic	-	5	17	0	13	0.227
chrGL456210.1	c.12332G>T	Integenic	-	7	34	0	22	0.171
AsCas12a-#1-Dmd
chr1	c.63826075T>C	Integenic	-	3	27	0	29	0.1
chr1	c.85256597T>G	Intronic	Gm2619	4	23	0	22	0.148
chr13	c.20843881C>G	Intronic	Aoah	10	30	0	29	0.25
chr13	c.28012055G>A	Integenic	-	10	26	0	18	0.278
chr15	c.97306014A>T	Intronic	Pced1b	4	31	0	37	0.114
chr2	c.28381488C>T	Integenic	-	13	10	0	37	0.565
chr2	c.106025625C>T	Intronic	Dcdc5	8	10	0	28	0.444
chr2	c.128299197C>G	Intronic	Gm14005	7	21	0	31	0.25
chr4	c.85614580C>G	Intronic	Adamtsl1	9	20	0	39	0.31
chr6	c.99162935C>T	UTL	Foxp1	8	32	0	34	0.2
chr6	c.116812374T>A	Integenic	-	8	24	0	46	0.25
chr8	c.20345187T>A	Intronic	Gm26804	4	10	0	25	0.286
chr8	c.20388937C>T	Intronic	Gm26804	4	15	0	26	0.211
chr8	c.20540955C>T	Integenic	-	4	4	0	14	0.5
chr8	c.20581631T>A	Intronic	Gm21092	4	12	0	24	0.25
chr8	c.97681925A>T	Integenic	-	5	21	0	14	0.192
chr9	c.102317970G>T	Intronic	Ephb1	4	13	0	27	0.235
chr9	c.122452186C>A	Integenic	-	8	20	0	32	0.286
chrX	c.3417620C>A	Integenic	-	3	10	0	16	0.231
chrX	c.86342521A>C	Integenic	-	7	13	0	29	0.35
chrGL456210.1	c.163234G>A	Integenic	-	7	15	0	13	0.318
chrGL456212.1	c.85435T>A	Integenic	-	3	10	0	15	0.231
AsCas12a-#2-Dmd
chr1	c.112184129C>T	Integenic	-	4	9	0	10	0.308
chr1	c.135751375C>A	UTL	Csrp1	7	25	0	29	0.219
chr10	c.9314009A>G	Integenic	-	8	27	0	35	0.229
chr11	c.37810317T>A	Integenic	-	14	13	0	21	0.519
chr11	c.63604372C>G	Integenic	-	5	32	0	21	0.135
chr12	c.89578887C>T	Intronic	Nrxn3	16	19	0	16	0.457
chr13	c.18133661C>T	Intronic	Pou6f2	27	19	0	24	0.587
chr13	c.68723916CG>TT	Intronic	Adcy2	16	19	4	24	0.457
chr13	c.78786027G>T	Integenic	-	4	20	0	24	0.167
chr14	c.15413490A>G	Intronic	Lrrc3b	24	15	0	32	0.615
chr15	c.41647157A>C	Intronic	Oxr1	6	22	0	27	0.214
chr19	c.4784925G>T	UTL	Gm21992	27	20	0	23	0.574
chr2	c.28401342A>C	Integenic	-	8	32	0	25	0.2
chr2	c.166251171C>A	Integenic	-	5	30	0	44	0.143
chr3	c.39833514C>T	Integenic	-	20	18	0	22	0.526
chr3	c.54209010A>T	Intronic	Trpc4	10	16	0	15	0.385
chr3	c.79301317A>G	Integenic	-	12	13	0	31	0.48
chr4	c.84449774T>A	Intronic	Bnc2	16	24	0	21	0.4
chr5	c.83192949T>G	Integenic	-	14	10	0	22	0.583
chr5	c.146501231T>G	Integenic	-	7	14	0	14	0.333
chr6	c.11801340C>A	Integenic	-	14	16	0	24	0.467
chr6	c.40010614T>G	Intronic	Tmem178b	5	49	0	31	0.093
chr6	c.79177840A>G	Integenic	-	17	15	0	21	0.531
chr7	c.36336529T>A	Integenic	-	11	23	0	32	0.324
chr7	c.40805897CC>AG	Integenic	-	15	23	-1	32	0.395
chr7	c.73241638G>A	Integenic	-	17	25	0	35	0.405
chr8	c.20522083T>C	Integenic	-	5	15	0	19	0.25
chr8	c.35747161G>T	Intronic	Gm35021	9	38	0	31	0.191
chr8	c.121879046G>T	Intronic	Gm20388	4	45	0	31	0.082
chr9	c.54472961G>C	UTL	Dmxl2	12	19	0	30	0.387
chrGL456211.1	c.230346G>A	Integenic	-	6	13	0	13	0.316
AsCas12a-#3-Dmd
chr1	c.17751656G>C	Intronic	Gm28153	13	10	0	14	0.565
chr1	c.155863052C>A	UTL	Cep350	18	16	0	39	0.529
chr1	c.188665028A>T	Intronic	Ush2a	11	13	0	24	0.458
chr10	c.44619647G>T	Intronic	Gm35154	13	17	0	30	0.433
chr10	c.122759280T>A	Intronic	Ppm1h	20	18	0	34	0.526
chr12	c.15216834G>C	Integenic	-	11	17	0	32	0.393
chr12	c.32275335G>T	Integenic	-	7	11	0	24	0.389
chr16	c.66951254C>T	Intronic	Cadm2	16	10	1	34	0.615
chr16	c.82468392T>G	Integenic	-	7	10	0	26	0.412
chr17	c.8663840C>G	Intronic	Pde10a	10	7	0	43	0.588
chr19	c.44965689A>G	Intronic	Slf2	6	22	0	32	0.214
chr3	c.96159430C>T	UTL	Otud7b	8	10	0	29	0.444
chr3	c.132020178G>T	Intronic	Gm29865	15	15	0	26	0.5
chr4	c.84000550C>A	Integenic	-	12	18	0	34	0.4
chr5	c.16594545G>C	Intronic	Hgf	14	18	0	27	0.438
chr6	c.34598884C>T	Intronic	Cald1	12	31	0	26	0.279
chr6	c.55333951A>C	Integenic	-	11	13	2	37	0.458
chr6	c.131343814G>T	Intronic	Styk1	16	13	0	16	0.552
chr7	c.70931965G>T	Intronic	Gm42397	9	9	0	27	0.5
chr7	c.73157289G>T	Integenic	-	20	20	0	44	0.5
chr8	c.20599672C>T	Integenic	-	7	30	0	37	0.189
chr8	c.55356809C>T	Integenic	-	13	16	0	30	0.448
chr8	c.108903684G>A	Intronic	Zfhx3	13	19	0	33	0.406
chr8	c.114694351T>G	Intronic	Wwox	10	20	0	33	0.333
chrX	c.107800469C>T	Intronic	Tent5d	3	5	0	15	0.375
LbCas12a-#1-P53
chr1	c.19096229C>G	Intronic	Gm15825	14	19	0	33	0.424
chr1	c.148918063G>T	Integenic	-	4	25	0	25	0.138
chr4	c.56224771C>T	Integenic	-	8	29	0	31	0.216
chr5	c.12657203T>A	Integenic	-	8	13	0	39	0.381
chr8	c.63410281G>A	Integenic	-	12	10	0	16	0.545
chr9	c.43318758G>C	Intronic	Trim29	20	11	0	29	0.645
chr9	c.43505886G>A	Integenic	-	12	23	0	29	0.343
chr10	c.113161895C>G	Integenic	-	7	7	0	24	0.5
chr10	c.120748071C>T	Intronic	Gm10743	13	14	0	35	0.481
chr10	c.128343056G>A	Intronic	Cs	8	21	0	26	0.276
chr11	c.28854416A>G	Intronic	Efemp1	18	18	0	29	0.5
chr11	c.72046827T>C	Intronic	Pimreg	28	12	0	34	0.7
chr13	c.84760647C>A	Integenic	-	8	7	0	27	0.533
chr14	c.65420397A>G	Intronic	Pnoc	5	15	0	34	0.25
chr14	c.96556798T>C	Integenic	-	13	5	0	29	0.722
chr15	c.11014880G>C	Intronic	Slc45a2	23	8	0	27	0.742
chr16	c.24667422G>T	Intronic	Lpp	13	16	0	28	0.448
chr18	c.15354654A>T	Intronic	AC133525.3	5	7	0	23	0.417
chr18	c.81157121T>C	Integenic	-	5	27	0	32	0.156
LbCas12a-#2-P53
chr1	c.84302315C>T	Intronic	Pid1	4	33	0	18	0.108
chr2	c.7378054G>T	Intronic	Celf2	5	19	0	18	0.208
chr4	c.39511880T>G	Integenic	-	8	12	0	15	0.4
chr5	c.32099831T>C	Integenic	-	14	11	0	19	0.56
chr7	c.12330310C>T	Integenic	-	11	18	0	20	0.379
chr7	c.27220247A>G	Intronic	Itpkc	11	15	0	19	0.423
chr7	c.122985571T>C	Intronic	Rbbp6	7	27	0	17	0.206
chr9	c.15715418T>A	Intronic	Slc36a4	11	22	0	19	0.333
chr10	c.49724320A>G	Intronic	Grik2	6	28	0	18	0.176
chr15	c.62629085G>A	Intronic	Gm41333	13	31	0	23	0.295
chr15	c.70204117A>G	Integenic	-	4	21	0	24	0.16
LbCas12a-#3-P53
chr2	c.142156611C>G	Intronic	Macrod2	9	20	0	26	0.31
chr2	c.160992234C>T	Intronic	Chd6	5	21	0	28	0.192
chr3	c.148591571T>G	Integenic	-	7	15	0	25	0.318
chr4	c.60087602G>C	Intronic	Mup-ps1	6	26	0	49	0.188
chr6	c.79994947A>C	Intronic	Gm4409	11	15	0	24	0.423
chr7	c.21273625G>T	Integenic	-	5	14	0	28	0.263
chr9	c.58213287G>A	Integenic	-	12	22	0	38	0.353
chr10	c.18862725G>A	Integenic	-	4	21	0	31	0.16
chr11	c.49954888G>A	Intronic	Rasgef1c	11	16	0	27	0.407
chr17	c.58593818A>G	Intronic	Gm5815	8	12	0	17	0.4
chr18	c.31998524T>C	Intronic	Myo7b	5	25	0	34	0.167
AsCas12a-#1-P53
chr2	c.52098320G>C	Intronic	Rif1	4	18	0	33	0.182
chr6	c.77197808G>A	Intronic	Ctnna2	6	24	0	24	0.2
chr7	c.76381436C>T	Intronic	Agbl1	6	26	0	27	0.188
chr7	c.94104229A>T	Intronic	Gm32647	6	17	0	22	0.261
chr8	c.113202898A>G	Integenic	-	6	12	0	29	0.333
chr10	c.52223896G>T	Integenic	-	16	27	0	30	0.372
chr12	c.61124426A>G	Integenic	-	3	10	0	21	0.231
chr13	c.31397277C>T	Intronic	G630018N14Rik	5	24	0	26	0.172
chr14	c.46656578T>G	Intronic	D330046F09Rik	11	21	0	23	0.344
chr16	c.46660535C>A	Integenic	-	4	20	0	18	0.167
chr16	c.74001595T>A	Intronic	Robo2	4	21	0	22	0.16
chr17	c.60607318C>G	Integenic	-	7	10	0	27	0.412
AsCas12a-#2-P53
chr3	c.46331493C>T	Integenic	-	5	21	1	19	0.192
chr3	c.90150386G>A	Intronic	Nup210l	15	18	0	22	0.455
chr8	c.54792920C>G	Intronic	Wdr17	5	3	0	17	0.625
chr9	c.106394947G>A	Integenic	-	9	24	0	29	0.273
chr12	c.113285918G>C	Intronic	Ighg2c	5	15	0	18	0.25
chr13	c.40940308A>G	Intronic	Gcnt2	15	20	0	22	0.429
AsCas12a-#3-P53
chr1	c.51986522G>C	Integenic	-	4	30	0	25	0.118
chr3	c.58652107G>A	Intronic	Gm8234	15	17	0	25	0.469
chr4	c.52751501A>G	Integenic	-	6	23	0	15	0.207
chr5	c.127081208T>A	Intronic	4933438B17Rik	9	31	0	38	0.225
chr6	c.36337403G>T	Intronic	9330158H04Rik	7	20	0	21	0.259
chr9	c.98055669G>A	Integenic	-	15	18	0	31	0.455
chr9	c.100394197A>T	Integenic	-	5	21	0	28	0.192
chr14	c.96714942C>T	Integenic	-	6	30	0	24	0.167
chr16	c.52461507C>T	Integenic	-	13	23	0	24	0.361
chr17	c.27362059G>T	Intronic	Gm49794	7	32	0	22	0.179
chrX	c.113087940G>A	Intronic	Chm	14	19	0	37	0.424
