# Supplementary material for: Indiscriminate ssDNA cleavage activity of CRISPR-Cas12a induces no detectable off-target effects in mouse embryos
Source: Protein Cell. 2021 Apr 1;12(9):741–5. doi: 10.1007/s13238-021-00824-z (PMC8403096; doi:10.1007/s13238-021-00824-z)
Supplement: Supplementary file 5 — (XLSX 34 kb) [file 13238_2021_824_MOESM5_ESM.xlsx]

## Sheet: Sheet1
	Strelka	Mutect2	Scapel	Strelka Vs Mutect2	Strelka Vs Scapel	Mutect2 vs Scapel	Strelka Vs Mutect2 Vs Scapel	Scapel(Cas-OFFinder region)	Merged Indels	Off-target Indels
ABE-#1	62	8	0	8	0	0	0	0	0	0
ABE-#2	44	5	2	5	2	1	1	0	1	1
ABE-#3	83	14	1	5	0	0	0	0	0	0
GFP-#1	52	8	6	4	3	0	0	0	0	0
GFP-#2	62	10	6	5	5	1	1	0	1	1
GFP-#3	53	8	1	4	0	0	0	0	0	0
GFP-#4	55	8	0	8	0	0	0	0	0	0
BE3-#1	34	6	10	4	7	3	3	0	3	3
BE3-#2	55	3	17	3	11	1	1	0	1	1
LbCas12a-Dmd-#1	31	6	7	4	4	3	2	1	3	2
LbCas12a-Dmd-#2	51	3	11	2	7	1	0	0	0	0
LbCas12a-Dmd-#3	34	4	6	3	4	2	2	1	2	1
AsCas12a-Dmd-#1	48	5	11	4	8	1	1	1	1	0
AsCas12a-Dmd-#2	52	5	24	5	8	2	2	1	3	2
AsCas12a-Dmd-#3	33	7	6	6	4	2	2	1	2	1
LbCas12a-P53-#1	60	3	7	3	5	1	1	1	1	0
LbCas12a-P53-#2	39	1	3	1	1	0	0	2	2	1
LbCas12a-P53-#3	34	18	8	3	2	1	1	1	2	1
AsCas12a-P53-#1	50	1	9	1	4	0	0	2	2	1
AsCas12a-P53-#2	41	3	10	3	4	1	1	1	1	0
AsCas12a-P53-#3	39	5	9	3	5	3	3	2	4	3
