# Supplementary material for: Indiscriminate ssDNA cleavage activity of CRISPR-Cas12a induces no detectable off-target effects in mouse embryos
Source: Protein Cell. 2021 Apr 1;12(9):741–5. doi: 10.1007/s13238-021-00824-z (PMC8403096; doi:10.1007/s13238-021-00824-z)
Supplement: Supplementary file 6 — (XLSX 24 kb) [file 13238_2021_824_MOESM6_ESM.xlsx]

## Sheet: Sheet1
Table S5. SNVs detected in BE3-treated samples
# SNVs with allele frequencies less than 10% removed from the following analysis.
				Injected embryo		Un-injected embryo
Chromosome	Mutation	Type	Gene_name	Mutant allele count (Injected)	Normal allele count (Injected)	Mutant allele count (Uninjected)	Normal allele count (Uninjected)	Allele frequency
BE3-#1
chr1	c.6192826G>A	Integenic	-	11	10	0	27	0.524
chr1	c.40053155C>T	Integenic	-	19	14	0	31	0.576
chr1	c.42740425C>T	Intronic	AC122898.1	23	20	0	26	0.535
chr1	c.45374515C>T	UTL	Col5a2	17	12	1	38	0.586
chr1	c.58653724C>T	Intronic	Gm20257	22	13	0	43	0.629
chr1	c.62269168G>A	Intronic	Pard3b	21	16	1	24	0.568
chr1	c.64577564G>A	UTL	Creb1	13	18	0	44	0.419
chr1	c.68083725TT>AA	Intronic	Erbb4	15	18	-11	44	0.455
chr1	c.75045096G>A	Intronic	Nhej1	16	15	0	34	0.516
chr1	c.78538769G>A	Integenic	-	21	12	0	35	0.636
chr1	c.87191720G>A	UTL	Chrnd	15	16	0	42	0.484
chr1	c.91601840G>A	Integenic	-	13	12	0	39	0.52
chr1	c.95888487G>A	Integenic	-	17	13	1	36	0.567
chr1	c.98474789T>C	Intronic	Slco6d1	19	17	0	18	0.528
chr1	c.141016199G>A	Integenic	-	18	11	0	22	0.621
chr1	c.161124963C>T	Intronic	Klhl20	14	16	0	34	0.467
chr1	c.170204060C>T	Intronic	Uhmk1	9	12	2	39	0.429
chr1	c.178191781C>T	Intronic	Desi2	11	15	0	40	0.423
chr10	c.5211085C>T	Intronic	Syne1	14	12	0	27	0.538
chr10	c.29123543G>A	Integenic	-	14	15	0	44	0.483
chr10	c.40177733G>C	Integenic	-	16	12	0	30	0.571
chr10	c.42185189C>T	UTL	Foxo3	15	17	0	27	0.469
chr10	c.69779666G>A	Intronic	Ank3	16	14	0	28	0.533
chr10	c.69847721G>A	Intronic	Ank3	7	18	1	37	0.28
chr10	c.72534289C>T	Integenic	-	14	19	0	31	0.424
chr10	c.80304729G>A	UTL	Apc2	16	18	0	41	0.471
chr10	c.94501023C>T	Intronic	Tmcc3	16	20	0	28	0.444
chr10	c.97692029C>A	Intronic	Gm10754	16	15	0	26	0.516
chr10	c.108790587G>A	Intronic	Syt1	19	18	0	32	0.514
chr11	c.5579487G>A	Intronic	Ankrd36	13	16	0	21	0.448
chr11	c.5875696G>A	Intronic	Pold2	15	12	0	31	0.556
chr11	c.13199119G>A	Integenic	-	18	19	0	26	0.486
chr11	c.20501922C>T	Integenic	-	11	22	0	35	0.333
chr11	c.22378134C>T	Integenic	-	9	11	0	41	0.45
chr11	c.32614922G>A	Intronic	Stk10	12	16	0	31	0.429
chr11	c.40211821G>T	Intronic	Gm12132	5	19	0	32	0.208
chr11	c.51015044G>A	Intronic	Olfr54	6	30	0	33	0.167
chr11	c.73148192G>A	Integenic	-	14	18	0	45	0.438
chr11	c.83592313G>A	Intronic	Ccl6	9	10	0	36	0.474
chr11	c.83598338G>A	Intronic	E230016K23Rik	20	17	1	35	0.541
chr11	c.102911795C>T	Intronic	Gm26668	18	17	0	33	0.514
chr11	c.117105703G>A	Integenic	-	15	18	0	40	0.455
chr11	c.120071227G>A	Intronic	Cep131	20	18	0	37	0.526
chr12	c.3764237G>A	Intronic	Dtnb	14	22	0	18	0.389
chr12	c.33116954G>A	Intronic	Gm16267	19	20	0	46	0.487
chr12	c.41448001C>T	Intronic	Immp2l	20	9	1	30	0.69
chr12	c.44553963C>T	Intronic	Nrcam	16	16	0	25	0.5
chr12	c.47353501G>A	Integenic	-	18	14	0	19	0.562
chr12	c.52456251C>T	Integenic	-	10	12	0	28	0.455
chr12	c.60540266C>T	Integenic	-	15	18	0	25	0.455
chr12	c.66547103G>A	Intronic	Mdga2	11	11	0	26	0.5
chr12	c.69228024G>A	Intronic	Pole2	15	11	0	27	0.577
chr12	c.69934955G>A	Intronic	Atl1	14	17	0	27	0.452
chr12	c.71242623C>T	Intronic	2700049A03Rik	20	17	0	36	0.541
chr12	c.99219992G>A	Intronic	Foxn3	17	16	0	28	0.515
chr12	c.100511457G>A	Intronic	Ttc7b	22	15	0	30	0.595
chr12	c.102734017G>A	Intronic	Gm28051	14	8	0	26	0.636
chr13	c.12244434C>T	Intronic	Mtr	14	17	1	41	0.452
chr13	c.23762660G>C	Integenic	-	9	24	0	30	0.273
chr13	c.34281600C>T	Intronic	Slc22a23	10	15	0	32	0.4
chr13	c.36401177C>T	Intronic	Fars2	13	15	0	30	0.464
chr13	c.43397235C>T	Integenic	-	18	17	0	37	0.514
chr13	c.46966778C>T	Integenic	-	15	15	0	29	0.5
chr13	c.52903768G>A	Intronic	Auh	21	20	1	35	0.512
chr13	c.55740848C>T	Intronic	Pcbd2	15	14	0	33	0.517
chr13	c.60774076C>T	Integenic	-	15	8	0	29	0.652
chr13	c.61765802G>A	Integenic	-	12	18	0	29	0.4
chr13	c.78681383G>A	Integenic	-	14	12	0	29	0.538
chr13	c.112408737G>A	Integenic	-	17	13	0	28	0.567
chr13	c.115524288G>A	Integenic	-	11	24	0	26	0.314
chr14	c.21900155C>T	Integenic	-	12	21	0	29	0.364
chr14	c.31556253C>T	Intronic	Gm49387	15	20	0	32	0.429
chr14	c.35267891C>T	Intronic	Grid1	15	11	0	29	0.577
chr14	c.44039091C>T	Integenic	-	14	16	0	35	0.467
chr14	c.45548966C>T	Intronic	Gm5206	15	9	0	21	0.625
chr14	c.64112215C>T	Intronic	Prss52	14	24	0	23	0.368
chr14	c.65878647C>T	Integenic	-	20	17	0	19	0.541
chr14	c.87541552C>T	Intronic	Tdrd3	15	10	0	31	0.6
chr14	c.118518032C>T	Intronic	Abcc4	20	13	0	30	0.606
chr14	c.119183188C>T	Intronic	Hs6st3	10	10	0	32	0.5
chr15	c.9116209C>T	UTL	Skp2	9	13	0	33	0.409
chr15	c.12629469C>T	Intronic	Pdzd2	15	26	0	35	0.366
chr15	c.12875408G>A	Intronic	Drosha	15	19	0	24	0.441
chr15	c.14834327C>T	Integenic	-	15	9	0	26	0.625
chr15	c.26304322G>A	Integenic	-	23	14	0	30	0.622
chr15	c.32174863G>A	Integenic	-	18	16	0	30	0.529
chr15	c.54404739G>T	Integenic	-	22	18	0	23	0.55
chr15	c.72194224C>T	Intronic	Gm49457	11	15	0	30	0.423
chr15	c.80064950G>A	Integenic	-	14	14	0	25	0.5
chr15	c.81835131G>A	Integenic	-	14	12	0	21	0.538
chr15	c.103476042A>C	UTL	Nckap1l	9	23	0	25	0.281
chr16	c.19063096G>A	Intronic	2010309G21Rik	17	9	0	31	0.654
chr16	c.20412693G>A	Intronic	Abcc5	12	15	1	42	0.444
chr16	c.27400703G>A	Intronic	Ccdc50	19	12	0	30	0.613
chr16	c.35282434G>A	Intronic	Adcy5	10	21	0	24	0.323
chr16	c.55033315G>A	Integenic	-	16	13	0	30	0.552
chr16	c.62072619G>A	Integenic	-	11	12	1	21	0.478
chr16	c.70473683G>A	Intronic	Gbe1	26	13	0	35	0.667
chr16	c.71623660G>A	Integenic	-	16	11	0	32	0.593
chr16	c.84854956G>A	UTL	Gabpa	12	14	0	29	0.462
chr17	c.27846493C>T	Intronic	Snrpc	20	20	0	31	0.5
chr17	c.31852540G>A	Intronic	Sik1	16	9	0	44	0.64
chr17	c.51558336G>A	Integenic	-	16	18	0	37	0.471
chr17	c.51634941G>A	Integenic	-	14	14	0	30	0.5
chr17	c.83982283G>A	Integenic	-	10	16	0	25	0.385
chr18	c.13611919G>A	Integenic	-	16	27	0	41	0.372
chr18	c.28781624G>C	Integenic	-	15	9	0	31	0.625
chr18	c.35834206C>T	Intronic	Cxxc5	18	15	0	39	0.545
chr18	c.42489282C>T	Integenic	-	16	12	0	31	0.571
chr18	c.50576623G>A	Intronic	Pudp	10	13	0	36	0.435
chr18	c.67696924A>G	Intronic	Ptpn2	19	17	0	29	0.528
chr18	c.77774946C>T	Intronic	Atp5a1	11	8	1	27	0.579
chr19	c.22041098G>A	Integenic	-	25	17	0	19	0.595
chr19	c.45670167G>A	Integenic	-	20	15	0	28	0.571
chr19	c.46087697G>A	Integenic	-	21	10	1	25	0.677
chr19	c.46469384G>A	Intronic	Sufu	23	15	0	36	0.605
chr19	c.56226535G>A	Integenic	-	22	11	0	45	0.667
chr2	c.16456528G>A	Intronic	Plxdc2	12	19	0	34	0.387
chr2	c.17845225G>A	Integenic	-	13	19	0	27	0.406
chr2	c.25271911G>A	UTL	Ssna1	15	9	0	44	0.625
chr2	c.28694871G>A	Intronic	Spaca9	22	24	0	33	0.478
chr2	c.32408976G>A	Integenic	-	14	7	0	38	0.667
chr2	c.72855924G>A	Integenic	-	20	16	0	40	0.556
chr2	c.79552501G>A	Integenic	-	14	17	0	32	0.452
chr2	c.80606754G>A	Integenic	-	15	16	0	29	0.484
chr2	c.85009758G>A	Intronic	P2rx3	26	14	0	33	0.65
chr2	c.105616202G>A	Intronic	Pax6os1	18	11	0	27	0.621
chr2	c.120209250G>A	Intronic	Pla2g4e	17	16	0	29	0.515
chr2	c.144503042G>A	Intronic	Dzank1	11	21	0	27	0.344
chr2	c.150385898C>T	Integenic	-	15	22	1	35	0.405
chr2	c.150975970G>A	Intronic	Ninl	16	18	0	27	0.471
chr2	c.152803972C>T	Intronic	Bcl2l1	16	15	0	35	0.516
chr2	c.154496459C>T	Intronic	Cbfa2t2	16	11	0	32	0.593
chr2	c.167319482G>A	Intronic	B4galt5	15	19	0	40	0.441
chr2	c.167656383G>A	Intronic	Gm20431	18	15	0	36	0.545
chr2	c.181240876G>A	UTL	Helz2	22	15	0	42	0.595
chr3	c.15007933G>A	Integenic	-	12	21	0	31	0.364
chr3	c.27572002G>A	Intronic	Fndc3b	10	14	0	29	0.417
chr3	c.35262633G>A	Intronic	1700017M07Rik	16	8	0	37	0.667
chr3	c.39461191G>A	Integenic	-	16	15	0	32	0.516
chr3	c.62667560C>T	Integenic	-	13	14	0	26	0.481
chr3	c.83274208A>G	Intronic	Dchs2	11	25	0	30	0.306
chr3	c.86095836G>A	Intronic	Sh3d19	16	21	0	42	0.432
chr3	c.86583951G>A	Intronic	Lrba	9	10	0	28	0.474
chr3	c.90365594C>T	Integenic	-	16	13	0	39	0.552
chr3	c.94776146C>T	UTL	Cgn	17	12	0	35	0.586
chr3	c.98888230G>A	Intronic	Hao2	15	14	0	33	0.517
chr3	c.100714266C>T	Integenic	-	17	19	0	38	0.472
chr3	c.103137069C>T	Intronic	Dennd2c	25	14	0	31	0.641
chr3	c.108457100G>A	UTL	5330417C22Rik	20	14	0	34	0.588
chr3	c.142795050C>T	Intronic	Pkn2	11	11	0	36	0.5
chr3	c.147469368C>T	Integenic	-	10	14	0	43	0.417
chr4	c.23183098C>T	Integenic	-	10	13	0	32	0.435
chr4	c.30551645C>T	Integenic	-	6	8	0	37	0.429
chr4	c.31515908C>T	Integenic	-	16	16	0	28	0.5
chr4	c.36487334C>T	Intronic	Lingo2	15	18	0	30	0.455
chr4	c.46611683C>T	Intronic	Tbc1d2	15	11	0	35	0.577
chr4	c.50744870C>T	Integenic	-	15	19	1	26	0.441
chr4	c.82758552G>A	Integenic	-	16	11	0	22	0.593
chr4	c.97500003G>A	Integenic	-	23	10	0	40	0.697
chr4	c.106160609G>A	Integenic	-	9	16	0	33	0.36
chr4	c.108923065G>A	Intronic	Rab3b	18	8	0	37	0.692
chr4	c.124966970G>A	Intronic	Gm12930	18	13	0	34	0.581
chr4	c.125879097G>T	Integenic	-	19	11	0	29	0.633
chr4	c.133559794G>A	Integenic	-	8	20	0	32	0.286
chr4	c.134848382G>A	Intronic	Maco1	16	13	0	30	0.552
chr4	c.137301964G>A	Integenic	-	13	25	0	23	0.342
chr4	c.155752889G>A	Intronic	Atad3a	14	19	0	31	0.424
chr5	c.18032293C>T	Integenic	-	11	14	0	38	0.44
chr5	c.50055427G>A	Intronic	Adgra3	19	14	0	27	0.576
chr5	c.51567961G>A	Integenic	-	11	17	0	23	0.393
chr5	c.66045452C>T	Intronic	Rbm47	10	16	0	26	0.385
chr5	c.72338365C>T	Intronic	Gm20647	21	17	0	24	0.553
chr5	c.75557350C>T	Integenic	-	20	20	1	25	0.5
chr5	c.84092483C>T	Intronic	Epha5	22	19	0	23	0.537
chr5	c.100947700C>T	Integenic	-	7	13	0	18	0.35
chr5	c.106997231C>T	Integenic	-	10	11	0	31	0.476
chr5	c.117305788C>T	Integenic	-	13	14	0	37	0.481
chr5	c.123739906C>T	Intronic	Rsrc2	6	5	0	14	0.545
chr5	c.128372229G>A	Intronic	Tmem132d	17	19	0	46	0.472
chr5	c.139577324C>T	Integenic	-	9	15	0	34	0.375
chr6	c.8596517C>T	UTL	Gm45062	9	12	0	31	0.429
chr6	c.16839664C>T	Intronic	Tfec	16	26	0	27	0.381
chr6	c.29357548C>T	Intronic	Calu	17	8	0	41	0.68
chr6	c.42215696G>A	UTL	Tas2r144	13	22	0	23	0.371
chr6	c.62250277C>T	Intronic	Ccser1	10	21	0	29	0.323
chr6	c.65526802C>T	Intronic	Tnip3	14	12	0	26	0.538
chr6	c.68065793C>T	Integenic	-	9	18	0	26	0.333
chr6	c.94732533C>T	Integenic	-	19	12	0	21	0.613
chr6	c.98698085C>T	Integenic	-	13	15	0	27	0.464
chr6	c.120408200C>T	Intronic	Kdm5a	15	16	1	25	0.484
chr6	c.132939130G>A	Integenic	-	7	11	0	29	0.389
chr6	c.139649730C>G	Intronic	Pik3c2g	7	12	0	30	0.368
chr6	c.145057775C>A	Intronic	Bcat1	13	17	0	29	0.433
chr7	c.10631685T>A	UTL	Vmn1r70	11	12	0	34	0.478
chr7	c.18627859G>C	UTL	Gm19092	16	10	0	36	0.615
chr7	c.29271304C>T	Intronic	Spint2	5	35	0	35	0.125
chr7	c.49742508G>A	Integenic	-	17	14	0	29	0.548
chr7	c.61743806C>A	Intronic	A230057D06Rik	13	19	0	34	0.406
chr7	c.65886158G>A	Intronic	Pcsk6	19	16	0	31	0.543
chr7	c.77181164C>T	Integenic	-	18	16	0	35	0.529
chr7	c.79352044G>A	Intronic	Abhd2	19	7	0	32	0.731
chr7	c.79776874G>A	Intronic	Wdr93	10	18	0	28	0.357
chr7	c.80389234C>T	UTL	Furin	15	20	0	33	0.429
chr7	c.87428591T>C	UTL	Tyr	9	8	0	40	0.529
chr7	c.87492721CC>TT	UTL	Tyr	19	8	-11	40	0.704
chr7	c.87492722C>T	UTL	Tyr	13	14	0	29	0.481
chr7	c.88486503C>T	Intronic	Rab38	19	20	0	32	0.487
chr7	c.94702414T>A	Intronic	Gm32647	15	13	0	21	0.536
chr7	c.94702416T>A	Intronic	Gm32647	16	13	0	20	0.552
chr7	c.112806816C>T	UTL	Tead1	18	9	0	28	0.667
chr7	c.122499210C>T	Intronic	Prkcb	10	11	0	22	0.476
chr8	c.18930802C>T	Integenic	-	14	19	0	38	0.424
chr8	c.35431954G>A	Integenic	-	19	11	0	35	0.633
chr8	c.63232251G>A	Intronic	Spock3	12	9	0	26	0.571
chr8	c.65901327G>A	Intronic	2020-03-01	17	16	0	35	0.515
chr8	c.69274353G>A	Intronic	D130040H23Rik	19	9	0	39	0.679
chr8	c.92877258G>A	Intronic	Lpcat2	16	19	0	30	0.457
chr8	c.94778123G>A	UTL	Cx3cl1	11	21	0	35	0.344
chr8	c.95075591G>A	Intronic	Drc7	18	19	0	46	0.486
chr8	c.95833771G>A	Integenic	-	7	17	0	33	0.292
chr8	c.96607903G>A	Integenic	-	16	17	0	30	0.485
chr8	c.103553293G>A	Intronic	Gm45277	19	14	0	33	0.576
chr8	c.122904629G>A	Intronic	Gm20388	25	20	0	27	0.556
chr8	c.123741111G>A	Intronic	Gm20388	14	14	0	29	0.5
chr8	c.124831024G>A	UTL	Trim67	23	17	0	40	0.575
chr8	c.127261427G>A	Intronic	Pard3	9	8	0	19	0.529
chr9	c.9743656C>T	UTL	Cntn5	20	8	0	20	0.714
chr9	c.11968725G>T	Integenic	-	5	22	0	36	0.185
chr9	c.16528159C>T	Integenic	-	9	16	0	30	0.36
chr9	c.61888264C>T	Integenic	-	11	21	0	31	0.344
chr9	c.73489949C>T	Intronic	Unc13c	21	11	0	26	0.656
chr9	c.75472965C>T	UTL	Gm7972	11	15	0	39	0.423
chr9	c.75515925C>T	Intronic	Tmod3	17	17	0	33	0.5
chr9	c.75816250C>T	Intronic	Bmp5	18	17	0	35	0.514
chr9	c.95277522G>A	Integenic	-	19	11	0	29	0.633
chr9	c.102506693C>T	Intronic	Ky	8	11	1	22	0.421
chr9	c.102599138C>T	Intronic	Cep63	17	18	0	38	0.486
chr9	c.121487082C>T	Integenic	-	16	12	0	20	0.571
chrX	c.16532911G>A	Integenic	-	14	17	0	34	0.452
chrX	c.18521612C>T	Integenic	-	18	15	0	36	0.545
chrX	c.31147524G>A	Integenic	-	7	48	0	47	0.127
chrX	c.37191132C>T	UTL	Ndufa1	13	15	0	29	0.464
chrX	c.44029356G>A	Integenic	-	9	14	0	30	0.391
chrX	c.59748353C>T	Integenic	-	6	10	0	16	0.375
chrX	c.73012404C>T	Intronic	Zfp185	11	7	0	24	0.611
chrX	c.78716704C>T	Integenic	-	11	14	0	23	0.44
chrX	c.100981149C>T	Intronic	Tex11	16	13	1	23	0.552
chrX	c.100981151C>T	Intronic	Tex11	15	13	0	25	0.536
chrX	c.121973733G>C	Integenic	-	20	18	0	21	0.526
chrX	c.130210014C>T	Intronic	Diaph2	13	11	0	34	0.542
chrX	c.131597163C>T	Integenic	-	22	12	0	19	0.647
chrX	c.143153484G>A	Integenic	-	5	16	0	37	0.238
chrX	c.146271468C>T	Integenic	-	13	10	0	32	0.565
chrGL456210.1	c.813T>A	Integenic	-	7	35	0	46	0.167
BE3-#2
chr1	c.37044240G>A	Intronic	Vwa3b	23	20	0	35	0.535
chr1	c.39262381G>T	Intronic	Npas2	12	31	0	36	0.279
chr1	c.43031536C>T	Intronic	Gpr45	23	18	0	39	0.561
chr1	c.53226928C>T	Intronic	Pms1	21	9	0	29	0.7
chr1	c.72314253G>T	Intronic	Xrcc5	30	17	0	26	0.638
chr1	c.80822375C>T	Integenic	-	27	23	0	33	0.54
chr1	c.89487984G>A	Intronic	Agap1	21	33	1	34	0.389
chr1	c.137160384C>T	Integenic	-	21	12	0	43	0.636
chr1	c.140919518C>T	Integenic	-	21	16	0	19	0.568
chr10	c.20747204G>T	Integenic	-	20	18	0	36	0.526
chr10	c.22815623G>A	Integenic	-	27	21	0	22	0.562
chr10	c.48095685G>A	Integenic	-	19	21	0	25	0.475
chr10	c.52871528G>A	Intronic	Slc35f1	19	30	0	28	0.388
chr10	c.66743384G>A	Integenic	-	23	22	0	38	0.511
chr10	c.75422815G>A	Intronic	Gucd1	23	23	0	29	0.5
chr10	c.81523680G>A	Intronic	Gna15	23	18	0	30	0.561
chr10	c.86205948G>A	Intronic	Syn3	29	16	0	36	0.644
chr11	c.22544697G>A	Integenic	-	15	21	0	33	0.417
chr11	c.26925406C>T	Integenic	-	22	20	0	39	0.524
chr11	c.48256374G>A	Integenic	-	14	18	0	39	0.438
chr11	c.54696437C>T	UTL	Rapgef6	20	21	0	29	0.488
chr11	c.64059470G>A	Intronic	Cox10	20	30	0	34	0.4
chr11	c.65791821G>A	Integenic	-	8	15	0	33	0.348
chr11	c.69374804G>A	Integenic	-	13	20	0	27	0.394
chr11	c.97672341C>A	Intronic	Mllt6	24	21	0	36	0.533
chr11	c.111974555T>C	Integenic	-	20	24	0	27	0.455
chr11	c.112121550C>T	Intronic	Gm11680	15	20	0	25	0.429
chr11	c.116710463G>A	Integenic	-	29	11	0	36	0.725
chr12	c.13101102G>A	Integenic	-	22	25	0	34	0.468
chr12	c.50569386C>T	Intronic	Prkd1	16	15	0	37	0.516
chr12	c.67010449G>A	Intronic	Mdga2	23	28	0	28	0.451
chr12	c.67189706G>T	Intronic	Mdga2	20	17	0	40	0.541
chr12	c.74527878C>T	Integenic	-	34	26	0	45	0.567
chr12	c.80706404G>A	UTL	Plekhd1	12	22	0	30	0.353
chr12	c.101472750G>A	Intronic	Catsperb	24	11	0	22	0.686
chr12	c.102208074G>A	Intronic	Slc24a4	17	34	0	42	0.333
chr13	c.8284149C>T	UTL	Adarb2	14	14	0	23	0.5
chr13	c.20243911G>A	Intronic	Elmo1	23	25	0	37	0.479
chr13	c.24276570G>A	Intronic	Carmil1	15	28	0	33	0.349
chr13	c.28635761G>A	Intronic	2610307P16Rik	16	14	0	21	0.533
chr13	c.40858162G>A	Integenic	-	10	17	0	33	0.37
chr13	c.48621303G>A	Intronic	Ptpdc1	16	7	0	42	0.696
chr13	c.55622669C>G	Integenic	-	16	21	0	34	0.432
chr13	c.85666154G>A	Integenic	-	7	13	0	32	0.35
chr13	c.92030438G>A	Intronic	Rasgrf2	18	10	0	25	0.643
chr13	c.101536032G>C	Integenic	-	22	24	0	46	0.478
chr13	c.107996859G>A	Intronic	B230220B15Rik	17	14	0	33	0.548
chr14	c.16067072T>A	Integenic	-	6	19	0	28	0.24
chr14	c.31670310G>A	Integenic	-	17	8	0	33	0.68
chr14	c.58901155G>A	Integenic	-	25	14	0	31	0.641
chr14	c.62738754G>A	Intronic	Ints6	31	13	0	43	0.705
chr14	c.65865877G>A	UTL	Ccdc25	20	16	0	37	0.556
chr14	c.102656292C>T	Integenic	-	16	21	0	27	0.432
chr14	c.106382256G>A	Integenic	-	19	16	0	27	0.543
chr14	c.106626655A>T	Integenic	-	14	21	0	29	0.4
chr14	c.109803429G>A	Integenic	-	20	23	0	32	0.465
chr14	c.110467130C>G	Integenic	-	23	31	0	27	0.426
chr15	c.4763162G>A	Intronic	C6	9	15	0	39	0.375
chr15	c.5199678C>T	Intronic	Ttc33	13	13	0	39	0.5
chr15	c.13432037G>A	Integenic	-	23	23	0	20	0.5
chr15	c.24601822A>G	Integenic	-	22	28	0	25	0.44
chr15	c.47763097C>T	Intronic	Csmd3	10	20	0	34	0.333
chr15	c.47775015G>T	Intronic	Csmd3	10	25	0	45	0.286
chr15	c.64243796G>A	Intronic	Asap1	25	32	0	42	0.439
chr15	c.93270227G>A	Intronic	Gxylt1	14	20	0	39	0.412
chr16	c.29545192G>A	Integenic	-	23	11	0	36	0.676
chr16	c.30222152G>A	Integenic	-	17	25	0	24	0.405
chr16	c.36697678G>A	Intronic	Ildr1	18	20	0	31	0.474
chr16	c.56722833C>T	Integenic	-	16	27	0	32	0.372
chr16	c.64330734G>T	Integenic	-	25	13	0	31	0.658
chr16	c.67932729G>T	Integenic	-	8	23	1	38	0.258
chr17	c.4311225G>A	Integenic	-	24	17	2	26	0.585
chr17	c.4439656G>A	Integenic	-	22	21	0	29	0.512
chr17	c.10281515G>A	Intronic	Qk	19	24	0	35	0.442
chr17	c.15762267G>A	Intronic	Chd1	23	27	0	33	0.46
chr17	c.78696191G>A	Intronic	Strn	27	19	0	32	0.587
chr17	c.85803851G>A	Intronic	Gm29418	34	26	0	43	0.567
chr18	c.17621319C>G	Integenic	-	17	24	0	31	0.415
chr18	c.21348794G>A	Integenic	-	25	24	0	39	0.51
chr18	c.46707421C>T	Integenic	-	17	10	1	33	0.63
chr18	c.78609352C>T	Integenic	-	23	30	0	38	0.434
chr19	c.42655930C>T	Integenic	-	19	12	0	35	0.613
chr19	c.58456401C>T	Integenic	-	20	25	0	33	0.444
chr2	c.30832229C>T	Integenic	-	17	17	0	17	0.5
chr2	c.32557983C>T	Intronic	Fam102a	25	23	0	35	0.521
chr2	c.79161398C>T	UTL	Gm14465	26	17	1	47	0.605
chr2	c.103720888C>T	Integenic	-	17	29	0	32	0.37
chr2	c.103768169G>T	UTL	Caprin1	21	18	0	40	0.538
chr2	c.108222554C>T	Intronic	Gm13912	15	30	0	27	0.333
chr2	c.115612423C>T	Intronic	BC052040	23	18	0	34	0.561
chr3	c.27459411G>A	Intronic	Fndc3b	28	25	0	40	0.528
chr3	c.29876041G>A	Intronic	Gm33206	21	23	0	26	0.477
chr3	c.68643972G>A	Integenic	-	18	27	0	37	0.4
chr3	c.102463804G>A	Integenic	-	13	11	0	16	0.542
chr3	c.107182222G>A	Integenic	-	32	23	0	52	0.582
chr3	c.115633790C>T	Integenic	-	17	23	0	42	0.425
chr3	c.145760291C>T	Intronic	Ddah1	16	15	0	31	0.516
chr4	c.12479665G>C	Integenic	-	11	22	0	35	0.333
chr4	c.21252817G>A	Integenic	-	9	25	0	29	0.265
chr4	c.75682461G>A	Integenic	-	20	14	0	19	0.588
chr4	c.106946216G>A	Intronic	Ssbp3	33	29	0	28	0.532
chr4	c.114909440A>T	UTL	Foxd2os	8	25	0	40	0.242
chr4	c.116372031C>T	Intronic	Mast2	16	11	0	37	0.593
chr4	c.122891737G>A	Integenic	-	15	19	0	35	0.441
chr4	c.130843360C>T	Integenic	-	12	24	0	29	0.333
chr4	c.150590700C>T	Intronic	Rere	21	13	0	36	0.618
chr5	c.73970436G>A	Integenic	-	28	10	0	30	0.737
chr5	c.87367173G>A	Integenic	-	16	12	0	27	0.571
chr5	c.88834406G>A	Integenic	-	20	26	0	29	0.435
chr5	c.106669385G>A	Intronic	Zfp644	14	21	0	34	0.4
chr5	c.109887502G>A	Intronic	Gm26779	12	17	0	39	0.414
chr5	c.117235201G>A	Intronic	Taok3	14	17	0	32	0.452
chr5	c.127960537G>A	Intronic	Tmem132d	16	31	0	34	0.34
chr5	c.129297864G>A	Integenic	-	12	18	0	23	0.4
chr6	c.4137100C>T	Integenic	-	20	26	0	31	0.435
chr6	c.10219458G>T	Integenic	-	6	12	0	23	0.333
chr6	c.35046474T>A	Intronic	Cnot4	21	18	0	33	0.538
chr6	c.41049039C>T	Integenic	-	21	20	0	39	0.512
chr6	c.45357095C>T	Intronic	Cntnap2	25	18	0	35	0.581
chr6	c.45918628A>G	Intronic	Cntnap2	16	14	0	31	0.533
chr6	c.46504767C>T	Intronic	Cntnap2	27	23	0	30	0.54
chr6	c.49795010C>T	Integenic	-	16	18	0	42	0.471
chr6	c.63310080C>T	Intronic	Grid2	20	18	0	46	0.526
chr7	c.18293500C>T	Integenic	-	17	11	0	31	0.607
chr7	c.26948529C>T	Intronic	Cyp2a21-ps	10	10	0	22	0.5
chr7	c.29058789C>T	Intronic	Ryr1	9	20	0	23	0.31
chr7	c.30312754C>T	Intronic	Alkbh6	15	17	0	24	0.469
chr7	c.45957387C>T	Integenic	-	29	17	0	38	0.63
chr7	c.77026427C>T	Intronic	Agbl1	9	16	0	27	0.36
chr7	c.77322033C>T	Integenic	-	25	22	0	20	0.532
chr7	c.87492072C>A	Intronic	Tyr	13	19	0	38	0.406
chr7	c.87492722C>T	UTL	Tyr	16	16	0	28	0.5
chr7	c.87492965G>T	UTL	Tyr	28	14	0	24	0.667
chr7	c.90671180C>T	Intronic	Dlg2	18	16	0	22	0.529
chr7	c.140847682G>A	Intronic	Gm45785	17	17	0	36	0.5
chr7	c.142732728C>T	Intronic	Ins2	24	25	0	31	0.49
chr8	c.10510143G>A	Intronic	Myo16	24	23	0	25	0.511
chr8	c.24688414G>A	Intronic	Adam3	22	23	1	27	0.489
chr8	c.29154709G>A	Intronic	Unc5d	16	18	0	41	0.471
chr8	c.33132931G>A	Integenic	-	14	14	0	27	0.5
chr8	c.37683435G>A	Intronic	Sgcz	35	24	0	32	0.593
chr8	c.39774340C>T	Integenic	-	20	23	0	37	0.465
chr8	c.53110610G>A	Integenic	-	16	19	0	38	0.457
chr8	c.76191722C>T	Intronic	Gm45740	18	11	0	27	0.621
chr8	c.88587415G>A	Intronic	Nkd1	21	25	0	28	0.457
chr8	c.111711631G>A	Intronic	Bcar1	25	20	0	26	0.556
chr8	c.114023569C>T	Integenic	-	16	11	0	20	0.593
chr9	c.20285296G>A	Intronic	Olfr39	20	16	1	28	0.556
chr9	c.35302415C>T	UTL	Gm33838	10	21	0	28	0.323
chr9	c.40051377C>T	UTL	1700001J11Rik	27	17	0	29	0.614
chr9	c.40508452C>T	Intronic	Gramd1b	22	20	0	28	0.524
chr9	c.43245895C>T	Intronic	D630033O11Rik	16	20	0	26	0.444
chr9	c.45076303G>T	UTL	Mpzl3	19	19	0	25	0.5
chr9	c.47902804G>A	Integenic	-	15	15	0	29	0.5
chr9	c.51412186G>A	Integenic	-	20	21	0	36	0.488
chr9	c.81916965C>T	Intronic	Mei4	20	20	0	30	0.5
chr9	c.105702473C>A	Intronic	Col6a6	21	18	0	31	0.538
chr9	c.116899310G>A	Intronic	Rbms3	22	20	0	34	0.524
chr9	c.117875091G>T	Intronic	Gm26614	16	18	0	40	0.471
chrX	c.8143291C>T	UTL	Rbm3	15	0	0	18	1
chrX	c.10839491C>G	Integenic	-	15	0	0	13	1
chrX	c.67832476C>T	Integenic	-	32	0	0	19	1
chrX	c.102188622C>G	Intronic	Rps4x	5	13	0	22	0.278
chrGL456211.1	c.100340G>A	Integenic	-	22	86	0	91	0.204
